# Supplementary material for: In healthy volunteers, taking flucloxacillin with food does not compromise effective plasma concentrations in most circumstances
Source: PLoS One. 2018 Jul 12;13(7):e0199370. doi: 10.1371/journal.pone.0199370 (PMC6042703; doi:10.1371/journal.pone.0199370)
Supplement: S1 Dataset — (XLSX) [file pone.0199370.s001.xlsx]

## Sheet: Plasma
Raw flucloxacillin (total and free) plasma concentration-time results fed versus fasting
			Fasting	Fasting				Fed	Fed
		Sample Time	Free	Total			Sample Time	Free	Total
Subj 001	08:15:00	0	0	0		08:40:00	0	0	0
	08:45:00	0.5	2.61	74.1		09:10:00	0.5	0.27	5.1
	09:15:00	1	2.78	46.4		09:40:00	1	1.1	19.3
	09:47:00	1.53333	1.93	37.7		10:10:00	1.5	0.93	18.3
	10:15:00	2	1.01	24.3		10:40:00	2	0.74	16.2
	10:45:00	2.5	0.91	17.8		11:10:00	2.5	0.55	9.5
	11:15:00	3	0.67	14.6		11:40:00	3	0.53	9.58
	12:15:00	4	0.4	11		12:40:00	4	0.56	12.5
	14:15:00	6	0.12	3.8		14:41:00	6.01667	0.22	5.56
	16:15:00	8	0.06	1.6		16:40:00	8	0.09	2.04
	18:15:00	10	0.02	0.76		18:40:00	10	0.03	0.92
	20:15:00	12	0.01	0.3		20:38:00	11.9667	0.02	0.55
Subj 002	08:15:00	0	0	0		08:40:00	0	0	0
	08:45:00	0.5	1.27	36.6		09:18:00	0.6333	0.0718	2.57
	09:15:00	1	1.62	49		09:40:00	1	0.202	7.61
	09:45:00	1.5	0.859	25.2		10:10:00	1.5	0.449	16.3
	10:15:00	2	0.49	19.2		10:40:00	2	0.686	23.7
	10:46:00	2.51667	0.33	12.5		11:10:00	2.5	0.541	18.8
	11:15:00	3	0.191	7.77		11:40:00	3	0.446	16.3
	12:16:00	4.01667	0.155	5.68		12:40:00	4	0.244	6.5
	14:13:00	5.96667	0.0421	1.6		14:40:00	6	0.0831	3.49
	16:15:00	8	0.0146	0.46		16:43:00	8.05	0.0322	1.09
	18:15:00	10	0.0041	0.19		18:41:00	10.0167	0.0125	0.32
	20:15:00	12	0.0047	0.08		20:40:00	12	0.0025	0.14
Subj 003	08:20:00	0	0	0		08:35:00	0	0	0
	08:53:00	0.55	0.818	23.5		09:05:00	0.5	0.0426	1.28
	09:20:00	1	1.21	28.4		09:35:00	1	0.269	7.91
	09:55:00	1.55	0.728	20.4		10:05:00	1.5	0.411	10.4
	10:22:00	2.03333	0.557	16.4		10:35:00	2	0.45	12.2
	10:50:00	2.5	0.361	12.4		11:05:00	2.5	0.431	12.2
	11:20:00	3	0.337	8.75		11:34:00	2.98333	0.351	10.3
	12:20:00	4	0.2	5.53		12:33:00	3.96667	0.255	7.72
	14:20:00	6	0.0872	2.52		14:35:00	6	0.109	3.7
	16:20:00	8	0.0351	1.19		16:35:00	8	0.0531	1.33
	18:20:00	10	0.0116	0.52		18:35:00	10	0.02	0.59
	20:20:00	12	0.0051	0.22		20:33:00	11.9667	0.0048	0.24
Subj 004	08:20:00	0	0	0		08:35:00	0	0	0
	08:55:00	0.58333	0.307	10.3		09:05:00	0.5	0.0575	2.34
	09:25:00	1.18182	0.794	27.4		09:34:00	0.98333	0.31	10.1
	09:55:00	1.58333	0.775	23.7		10:05:00	1.5	0.363	12.4
	10:20:00	2	0.579	16.6		10:35:00	2	0.416	12.1
	10:50:00	2.5	0.485	11.9		11:05:00	2.5	0.405	15.5
	11:20:00	3	0.393	12		11:35:00	3	0.457	16
	12:31:00	4.1833	0.226	6.73		12:35:00	4	0.361	11.6
	14:19:00	5.98333	0.152	6.22		14:35:00	6	0.194	7.14
	16:20:00	8	0.0986	4.17		16:35:00	8	0.0895	2.98
	18:20:00	10	0.0536	1.39		18:35:00	10	0.0517	1.96
	20:19:00	11.9833	0.018	0.6		20:35:00	12	0.026	0.99
Subj 005	08:25:00	0	0	0		08:30:00	0	0	0
	08:55:00	0.5	0.898	29		09:00:00	0.5	0.0973	2.86
	09:25:00	1	0.654	22.7		09:29:00	0.98333	0.185	5.06
	09:55:00	1.5	1.1	26		10:02:00	1.5333	0.43	13.7
	10:30:00	2.08333	1.02	27.3		10:28:00	1.96667	0.772	17.1
	10:55:00	2.5	0.706	24.9		11:06:00	2.6	0.612	16.6
	11:25:00	3	0.885	26		11:28:00	2.96667	0.507	15
	12:25:00	4	0.395	13		12:35:00	4.08333	0.434	12.3
	14:25:00	6	0.0886	3.15		14:32:00	6.03333	0.195	5.14
	16:25:00	8	0.0336	0.92		16:30:00	8	0.104	2.69
	18:24:00	9.98333	0.0157	0.38		18:30:00	10	0.0371	0.96
	20:25:00	12	0.00364	0.18		20:30:00	12	0.0129	0.28
Subj 006	08:25:00	0	0	0		08:30:00	0	0	0
	08:56:00	0.51667	1.02	23.6		09:00:00	0.5	0.231	6.1
	09:25:00	1	1.09	27.1		09:30:00	1	0.315	7.9
	10:05:00	1.5	0.58	16.1		10:00:00	1.5	0.311	8.16
	10:27:00	2.03334	0.576	12.3		10:30:00	2	0.419	10.3
	10:55:00	2.5	0.372	8.9		11:00:00	2.5	0.51	13.1
	11:25:00	3	0.304	7.6		11:30:00	3	0.609	16.6
	12:25:00	4	0.261	5.95		12:30:00	4	0.449	11.1
	14:25:00	6	0.065	1.64		14:30:00	6	0.17	4.08
	16:25:00	8	0.0202	0.56		16:30:00	8	0.0746	1.6
	18:25:00	10	0.0078	0.17		18:30:00	10	0.0241	0.52
	20:26:00	12.0167	0.0041	0.09		20:30:00	12	0.0129	0.2
Subj 007	08:25:00	0	0	0		08:50:00	0	0	0
	08:55:00	0.5	0.282	10.1		09:19:00	0.48333	0.0259	0.9
	09:24:00	0.98333	0.857	28.2		10:00:00	1	0.203	8.12
	09:57:00	1.53333	0.724	27.9		10:25:00	1.57377	0.272	10.6
	10:28:00	2.05	0.696	26.8		10:57:00	2.11667	0.259	11.5
	10:56:00	2.51667	0.555	23.1		11:20:00	2.5	0.275	10.6
	11:34:00	3.15	0.424	17.5		11:50:00	3	0.214	8.78
	12:26:00	4.01667	0.204	8.35		12:50:00	4	0.178	6.44
	14:28:00	6.05001	0.139	4.65		14:50:00	6	0.101	3.95
	16:26:00	8.01667	0.041	1.43		17:05:00	8.25	0.0195	0.86
	18:25:00	10	0.0166	0.54		18:51:00	10.0167	0.0129	0.5
	20:28:00	12.05	0.0088	0.22		20:50:00	12	0.0051	0.17
Subj 008	08:25:00	0	0	0		08:30:00	0	0	0
	08:55:00	0.5	0.61	14.9		09:00:00	0.5	0.126	3.57
	09:25:00	1	0.77	18.2		09:30:00	1	0.281	9.49
	09:56:00	1.51667	0.504	12.4		10:00:00	1.5	0.277	9.11
	10:24:00	1.98333	0.376	8.45		10:33:00	2.05	0.309	11
	10:55:00	2.5	0.284	7.02		11:00:00	2.5	0.328	9.62
	11:24:00	2.98333	0.196	5.76		11:30:00	3	0.251	7.88
	12:25:00	4	0.236	5.54		12:30:00	4	0.177	6.07
	14:25:00	6	0.0642	1.88		14:30:00	6	0.181	5.16
	16:24:00	7.98333	0.0268	0.66		16:30:00	8	0.049	2.24
	18:26:00	10.0167	0.0047	0.24		18:28:00	9.96667	0.0373	0.98
	20:26:00	12.0167	0.0013	0.07		20:30:00	12	0.015	0.39
Subj 009	08:20:00	0	0	0		08:35:00	0	0	0
	08:48:00	0.46667	0.241	7.97		09:05:00	0.5	0.123	4.05
	09:18:00	0.96667	0.561	18.5		09:35:00	1	0.363	11.6
	09:51:00	1.51667	0.435	13.2		10:10:00	1.58333	0.48	16.4
	10:21:00	2.01667	0.325	10.8		10:36:00	2.01667	0.611	15.8
	10:50:00	2.5	0.226	9.18		11:06:00	2.51667	0.505	15.4
	11:20:00	3	0.212	7.43		11:35:00	3	0.343	11.3
	12:21:00	4.01667	0.173	5.11		12:35:00	4	0.183	6.01
	14:20:00	6	0.123	3.57		14:35:00	6	0.103	2.84
	16:18:00	7.96667	0.0287	0.96		16:34:00	7.983	0.0437	1.08
	18:20:00	10	0.008	0.31		18:35:00	10	0.0153	0.39
	20:23:00	12.05	0.004	0.14		20:35:00	12	0.0061	0.15
Subj 010	08:20:00	0	0	0		08:35:00	0	0	0
	08:50:00	0.5	0.4455	7.39		09:05:00	0.5	0.199	4.38
	09:20:00	1	0.905	13.6		09:36:00	1.01667	0.3	6.29
	09:51:00	1.51667	1.005	16.8		10:07:00	1.53333	0.504	11.3
	10:20:00	2	0.787	14.4		10:35:00	2	0.65	11.6
	10:50:00	2.5	0.8115	13.8		11:06:00	2.51667	0.7565	15.5
	11:20:00	3	0.6295	10.6		11:35:00	3	0.644	11.9
	12:21:00	4.01667	0.2925	5.77		12:35:00	4	0.381	8.44
	14:20:00	6	0.0924	1.95		14:35:00	6	0.202	4.48
	16:20:00	8	0.03785	0.72		16:35:00	8	0.0722	1.78
	18:20:00	10	0.0232	0.32		18:33:00	9.96667	0.02825	0.67
	20:20:00	12	0.004685	0.16		20:40:00	12.0833	0.00555	0.28
Subj 011	08:15:00	0	0	0		08:40:00	0	0	0
	08:44:00	0.48333	1.4	28.7		09:10:00	0.5	0.13	3.37
	09:15:00	1	1.75	35.8		09:40:00	1	0.23	6.38
	09:55:00	1.667	0.77	16.6		10:10:00	1.5	0.32	7.25
	10:15:00	2	0.71	13.6		10:40:00	2	0.42	10.3
	10:46:00	2.52	0.46	8.7		11:10:00	2.5	0.57	14.1
	11:14:00	2.98333	0.32	6.29		11:40:00	3	0.47	11.1
	12:16:00	4.01667	0.18	4.12		12:39:00	3.98333	0.48	10.1
	14:15:00	6	0.08	1.94		14:45:00	6	0.14	3.15
	16:15:00	8	0.04	0.74		16:40:00	8	0.06	1.12
	18:15:00	10	0.02	0.3		18:40:00	10	0.02	0.35
	20:15:00	12	0.01	0.14		20:44:00	12.0667	0.01	0.17
Subj 012	08:15:00	0	0	0		08:50:00	0	0	0
	08:45:00	0.5	0.599	11		09:18:00	0.46667	0.0453	1.03
	09:15:00	1	0.735	14.3		09:50:00	1	0.2395	5.23
	09:45:00	1.5	0.558	10.5		10:20:00	1.5	0.3155	6.22
	10:15:00	2	0.4785	8.33		10:50:00	2	0.3645	7.68
	10:45:00	2.5	0.3685	7.26		11:20:00	2.5	0.435	8.29
	11:15:00	3	0.2735	5.25		11:50:00	3	0.4855	9.86
	12:15:00	4	0.1135	2.64		12:50:00	4	0.4835	8.94
	14:15:00	6	0.0418	0.9		14:50:00	6	0.18	3.82
	16:15:00	8	0.01815	0.39		16:50:00	8	0.07195	1.8
	18:15:00	10	0.00793	0.19		18:50:00	10	0.02325	0.49
	20:15:00	12	0	0.09		20:49:00	11.983	0	0.21

## Sheet: Urine 0 - 12 h
Raw flucloxacillin urine concentration results fed versus fasting
Fed						Fasting
Subject-day		Conc (mg/L)	Volume (L)	Amount (mg)		Subj-day		Conc (mg/L)	Volume (L)	Amount (mg)
001-Day 2	276	273	1.46	398.58		001-Day 1	510	524	1.175	615.7
	270						538
002-Day 2	220	220	1.92	422.4		002-Day 1	266	266	2.05	545.3
	220						266
003-Day 2	244	244	1.45	353.8		003-Day 1	242	245	2.02	494.9
	244						248
004-Day 2	746	751	0.58	435.58		004-Day 1	494	521	0.76	395.96
	756						548
005-Day 2	184	186	2.1	390.6		005-Day 1	470	472	1.225	578.2
	188						474
006-Day 2	192	189	1.88	355.32		006-Day 1	200	194	1.85	358.9
	186						188
007-Day 1	120	122.3	2.115	258.665		007-Day 2	308	312	2.001	624.312
	124.6						316
008-Day 1	252	253	1.52	384.56		008-Day 2	226	229	1.51	345.79
	254						232
009-Day 1	280	283	1.45	410.35		009-Day 2	116	117	3.22	376.74
	286						118
010-Day 1	314	315	1.33	418.95		010-Day 2	308	316	1.365	431.34
	316						324
011-Day 1	204	204	2.305	470.22		011-Day 2	358	363	1.72	624.36
	204						368
012-Day 1	314	309	1.12	346.08		012-Day 2	258	258	1.25	322.5
	304						258
