# Supplementary material for: In healthy volunteers, taking flucloxacillin with food does not compromise effective plasma concentrations in most circumstances
Source: PLoS One. 2018 Jul 12;13(7):e0199370. doi: 10.1371/journal.pone.0199370 (PMC6042703; doi:10.1371/journal.pone.0199370)
Supplement: S2 Dataset — (XLSX) [file pone.0199370.s002.xlsx]

## Sheet: Sheet1
Likelihood results for various combinations of Tlag versus no Tlag and first versus zero order
Unfed first order with Tlag
2 x log-likelihood: -739.35
Akaike Information Criteria (AIC): -711.35
Bayesian Information Criteria (BIC): -704.56
Unfed zero order with Tlag
-2 x log-likelihood: -717.77
Akaike Information Criteria (AIC): -689.77
Bayesian Information Criteria (BIC): -682.98
Unfed first order without Tlag
-2 x log-likelihood: -682.31
Akaike Information Criteria (AIC): -664.31
Bayesian Information Criteria (BIC): -659.95
Unfed zero order without Tlag
-2 x log-likelihood: -700.26
Akaike Information Criteria (AIC): -682.26
Bayesian Information Criteria (BIC): -677.90
---------------------------------------------------------------------------------------
FED 1st order with Tlag
=======================
-2 x log-likelihood: -990.67
Akaike Information Criteria (AIC): -962.67
Bayesian Information Criteria (BIC): -955.88
FED O order with Tlag
=======================
-2 x log-likelihood: -1031.30
Akaike Information Criteria (AIC): -1003.30
Bayesian Information Criteria (BIC): -996.51
FED 1st order no tlag
=======================
-2 x log-likelihood: -399.99
Akaike Information Criteria (AIC): -381.99
Bayesian Information Criteria (BIC): -377.62
FED O order no tlag
=======================
-2 x log-likelihood: -813.79
Akaike Information Criteria (AIC): -795.79
Bayesian Information Criteria (BIC): -791.43
-----------------------------------------------------------------------------------------
COMBINED 1st order with Tlag
=======================
-2 x log-likelihood: -1714.69
Akaike Information Criteria (AIC): -1658.69
Bayesian Information Criteria (BIC): -1625.70
COMBINED 0 order with Thelag
=======================
-2 x log-likelihood: -1745.41
Akaike Information Criteria (AIC): -1689.41
Bayesian Information Criteria (BIC): -1656.43
COMBINED 1st order no tlag
==========================
-2 x log-likelihood: -1069.86
Akaike Information Criteria (AIC): -1033.86
Bayesian Information Criteria (BIC): -1012.65
COMBINED 0 order no tlag
==========================
-2 x log-likelihood: -1515.84
Akaike Information Criteria (AIC): -1479.84
Bayesian Information Criteria (BIC): -1458.64
