# Supplementary material for: In healthy volunteers, taking flucloxacillin with food does not compromise effective plasma concentrations in most circumstances
Source: PLoS One. 2018 Jul 12;13(7):e0199370. doi: 10.1371/journal.pone.0199370 (PMC6042703; doi:10.1371/journal.pone.0199370)
Supplement: S3 Dataset — For comparision with Fig 4 in paper. Free flucloxacillin concentrations (geometric means) exceeded for 30%, 50% and 70% of 6- and 8-hour dose intervals in the fed and fasting state. The ratio fed/fasting (geometric mean ± 90% CI) following 1000 mg oral flucloxacillin is also provided based on raw data, and modelled to steady-state. (XLSX) [file pone.0199370.s003.xlsx]

## Sheet: Sheet1
Results for zero order elimination. For comparision with Fig 3 in paper.
Free flucloxacillin concentrations (geometric means) exceeded for 30%, 50% and 70% of 6- and 8-hour dose intervals in the fed and fasting states.
The ratio fed/fasting (geometric mean ± 90% CI) following 1000 mg oral flucloxacillin is also provided based on raw data, and modelled to steady-state.
RESULTS FOR DOSE INTERVAL: 6 HRS				0.3
	Fed	Unfed	ratio
Geometric mean for FT above = 0.300000	0.474953	0.617707	0.768897
Log std-dev	0.303906	0.300876	0.271803
Log stderr of mean	0.08773	0.086856	0.078463
Upper CI (95% for conc. 90% for ratio)	0.576116	0.747835	0.885248
Lower CI (95% for conc. 90% for ratio)	0.391554	0.510222	0.667839
1-sided paired p-value (fed > fasting)	0.996757
2-sided paired p-value	0.006485
				0.5
Geometric mean for FT above = 0.500000	0.352422	0.370651	0.950818
Log std-dev	0.302528	0.305105	0.291641
Log stderr of mean	0.087332	0.088076	0.08419
Upper CI (95% for conc. 90% for ratio)	0.427112	0.449941	1.10601
Lower CI (95% for conc. 90% for ratio)	0.290793	0.305334	0.817399
1-sided paired p-value (fed > fasting)	0.71936
2-sided paired p-value	0.56128
Geometric mean for FT above = 0.700000	0.247976	0.217029	1.14259	0.7
Log std-dev	0.328126	0.329315	0.335526
Log stderr of mean	0.094722	0.095065	0.096858
Upper CI (95% for conc. 90% for ratio)	0.305458	0.267539	1.35967
Lower CI (95% for conc. 90% for ratio)	0.201311	0.176054	0.960169
1-sided paired p-value (fed > fasting)	0.098058
2-sided paired p-value	0.196116
RESULTS FOR DOSE INTERVAL: 8 HRS				0.3
	Fed	Unfed	ratio
Geometric mean for FT above = 0.300000	0.379505	0.458607	0.827516
Log std-dev	0.30172	0.300268	0.277362
Log stderr of mean	0.087099	0.08668	0.080068
Upper CI (95% for conc. 90% for ratio)	0.459699	0.555004	0.955486
Lower CI (95% for conc. 90% for ratio)	0.313301	0.378953	0.716685
1-sided paired p-value (fed > fasting)	0.981246
2-sided paired p-value	0.037508
				0.5
Geometric mean for FT above = 0.500000	0.237823	0.225926	1.05266
Log std-dev	0.311991	0.319003	0.312386
Log stderr of mean	0.090064	0.092088	0.090178
Upper CI (95% for conc. 90% for ratio)	0.289964	0.276688	1.23772
Lower CI (95% for conc. 90% for ratio)	0.195058	0.184476	0.895271
1-sided paired p-value (fed > fasting)	0.290359
2-sided paired p-value	0.580719
				0.7
Geometric mean for FT above = 0.700000	0.137495	0.108422	1.26814
Log std-dev	0.35497	0.371517	0.375908
Log stderr of mean	0.102471	0.107248	0.108515
Upper CI (95% for conc. 90% for ratio)	0.17228	0.137288	1.541
Lower CI (95% for conc. 90% for ratio)	0.109733	0.085625	1.04359
1-sided paired p-value (fed > fasting)	0.025524
2-sided paired p-value	0.051048
